# Supplementary material for: Impact of a Regulation Restricting Critical Antimicrobial Usage on Prevalence of Antimicrobial Resistance in Escherichia coli Isolates From Fecal and Manure Pit Samples on Dairy Farms in Québec, Canada
Source: Front Vet Sci. 2022 Feb 17;9:838498. doi: 10.3389/fvets.2022.838498 (PMC8893019; doi:10.3389/fvets.2022.838498)
Supplement: Supplementary Table S1 — Quality of assembly data of whole genome sequencing of isolates from the generic collection (n = 15) from calf or cow feces or manure pit of 87 dairy farms in Québec, Canada in 2020–2021. [file Table_1.XLSX]

## Sheet: Sheet1
id	n50	contig0	contig500	contig1000
100721	70344	492	225	186
102911	79570	265	186	168
103731	70074	282	187	161
104012	220225	216	135	102
104312	117454	270	176	151
105431	74297	579	217	174
106012	99640	338	180	213
106421	88732	432	180	140
106712	53499	560	384	290
107312	125125	272	165	135
107412	56974	449	229	283
107612	94894	205	118	108
108112	79322	399	228	182
108511	88697	232	159	142
109212	117429	311	197	161
